# Supplementary material for: Levels and in vitro functional effects of circulating anti-hinge antibodies in melanoma patients receiving the immune checkpoint inhibitor pembrolizumab
Source: PLoS One. 2023 Sep 15;18(9):e0290793. doi: 10.1371/journal.pone.0290793 (PMC10503750; doi:10.1371/journal.pone.0290793)
Supplement: S1 Dataset — (XLSX) [file pone.0290793.s003.xlsx]

## Sheet: Sheet1
Figure 1 (ELISA OD, normalised)
	Fig 1A				Fig 1B				Fig 1C				Fig 1D
	anti-pembrolizumab-F(ab)2				anti-nivolumab-F(ab)2				anti-adalimumab-F(ab)2				anti-rituximab-F(ab)2
		Patients				Patients				Patients				Patients
	ND	P	A		ND	P	A		ND	P	A		ND	P	A
	0.07	0.090566	0.280702		0.07	0.178736	0.14		0.09	0.120159	0.596491		0.118713	0.131399	0.329248
	0.07	0.102264	0.304348		0.08	0.201758	0.29		0.11	0.17819	0.791304		0.150782	0.185597	0.50877
	0.08	0.104403	0.478261		0.08	0.214775	0.36		0.11	0.180281	0.8		0.151574	0.185858	0.551617
	0.08	0.11195	0.6		0.1	0.223712	0.36		0.13	0.241189	1.05		0.152842	0.189256	0.603286
	0.11	0.112201	0.93913		0.1	0.227597	0.37		0.15	0.246329	1.26316		0.171545	0.235873	0.619083
	0.16	0.115723	1		0.1	0.234786	0.5		0.18	0.274822	1.36522		0.230294	0.274125	0.951183
	0.19	0.119748	1.0614		0.12	0.244694	0.64		0.2	0.294515	1.769		0.253328	0.279702	1.35006
	0.21	0.131698	1.14035		0.13	0.251494	0.83		0.24	0.306975	2.0614		0.385936	0.286237	1.42926
	0.21	0.137358	1.71304		0.13	0.261402	0.89		0.46	0.348887	2.26957		0.460587	0.308456	1.56926
	0.35	0.140629	1.81579		0.27	0.369615	1.05		0.78	0.349932	2.28947		0.754227	0.342003	1.66499
	0.63	0.146289	2.86		0.34	0.370392	1.52		1.03	0.435499	2.88		0.77779	0.355422	1.7043
	0.67	0.161132			0.46	0.372238			1.09	0.471747			0.888208	0.388969
		0.168931				0.373986				0.496667				0.428005
		0.232704				0.380397				0.508517				0.465037
		0.292075				0.381174				0.58781				0.467128
		0.292704				0.383117				0.636518				0.635298
		0.307925				0.466754				1.09528				0.855139
		0.403019				0.547283				1.62149				0.967368
		0.467673				0.627228				1.72814				1.29264
		0.857736				0.712711				1.92959				1.39834
		1.34893				0.717762				2.02936				1.51266
		2.05962				1.39064				2.04836				1.56433
		2.14767				1.46952				2.24955				1.70165
	Fig 1E
			F(ab)2 target
			pembro	Nivol	Ritux	Adalim
	Pembrolizumab treated patient
	1		0.292075	0.372238	0.355422	0.348887
	2		0.857736	0.466754	1.29264	1.92959
	3		0.307925	0.380397	0.428005	0.508517
	4		0.112201	0.227597	0.465037	0.471747
	5		2.05962	0.712711	1.70165	2.04836
	6		0.168931	0.251494	0.235873	0.246329
	7		2.14767	1.46952	1.51266	2.02936
	8		0.161132	0.373986	0.286237	0.274822
	9		0.11195	0.201758	0.189256	0.180281
	10		0.115723	0.234786	0.274125	0.294515
	11		0.104403	0.223712	0.131399	0.120159
	12		0.119748	0.261402	0.185858	0.17819
	13		0.232704	0.381174	0.342003	0.435499
	14		0.131698	0.370392	1.56433	1.62149
	15		0.140629	0.244694	0.185597	0.241189
	16		0.137358	0.383117	0.635298	0.58781
	17		0.090566	0.178736	0.388969	0.496667
	18		1.34893	1.39064	0.855139	2.24955
	19		0.403019	0.717762	0.967368	1.09528
	20		0.447673	0.627228	0.467128	0.636518
	21		0.102264	0.214775	0.279702	0.306975
	22		0.146289	0.369615	0.308456	0.349932
	23		0.292704	0.547283	1.39834	1.72814
	Fig 1F
		Infusion cycle		OD, normalised
Pembrolizumab treated patient
	#1	8		0.292075
		13		0.237358
	#2	11		0.796981
		22		0.927673
	#3	9		0.307925
		15		0.254465
	#4	3		0.124654
		11		0.112201
	#5	1		1.50453
		4		2.05962
	#6	5		0.200755
		13		0.168931
	#7	12		3.32063
		17		2.14767
	#8	1		0.186792
		3		0.161132
	#9	1		0.176478
		9		0.11195
	#10	1		0.115723
		13		0.151698
	#11	1		0.108931
		5		0.104403
	#12	1		0.120503
		5		0.119748
	#13	1		0.295597
		13		0.232704
	#14	1		0.125283
		5		0.131698
	#15	1		0.140629
		5		0.102767
	#16	1		0.13283
		3		0.137358
	#17	1		0.090566
	#18	1		0.900377
		9		1.34893
	#19	1		0.503145
		3		0.403019
	#20	1		0.471195
		5		0.447673
	#21	1		0.102264
		5		0.087799
	#22	1		0.146289
		3		0.146792
	#23	1		0.292704
		5		0.374969
