# Supplementary material for: Levels and in vitro functional effects of circulating anti-hinge antibodies in melanoma patients receiving the immune checkpoint inhibitor pembrolizumab
Source: PLoS One. 2023 Sep 15;18(9):e0290793. doi: 10.1371/journal.pone.0290793 (PMC10503750; doi:10.1371/journal.pone.0290793)
Supplement: S2 Dataset — (XLSX) [file pone.0290793.s004.xlsx]

## Sheet: Sheet1
Fig 2A, OD normalised
			IgG			F(ab)2
	nil		rituximab	pembrolizumab		rituximab	pembrolizumab
sample 1	0.75		0.72	0.69		0.48	0.34
sample 2	1.1		0.93	0.92		0.68	0.55
sample 3	0.65		0.63	0.62		0.4	0.29
Fig 2B
OD raw					OD normalised
		Depleting cell label					Depleting cell label
	nil	pembro	pembro-Fab			nil	pembro	pembro-Fab
sample 1	0.62	0.63	0.08		sample 1	100	101	8.7
sample 2	0.59	0.68	0.05		sample 2	100	115	8.4
sample 3	0.72	0.69	0.065		sample 3	100	96	9
sample 4	0.265	0.3	0.015		sample 4	100	113	6
Fig 2C
	Pembro F(ab)2		PD-1 +pembro F(ab)
ND treated	0.23		0.136564
	0.26		0.15143
	0.09		0.0632766
	0.79		0.285252
	0.09		0.0456403
	0.12		0.0592721
	0.24		0.150086
	0.23		0.222003
	0.05		0.0651691
	0.16		0.0947091
Adalimumab treated	0.39		0.27077
	0.63		0.460106
	1		0.677748
	0.92		0.428481
	0.31		0.116816
	1.88		0.839546
	1.6		0.58921
	0.63		0.265833
	0.97		0.483941
	0.36		0.173647
	2.49		0.535862
	3.11		1.12189
	0.61		0.318001
	0.96		0.608025
