# Supplementary material for: Levels and in vitro functional effects of circulating anti-hinge antibodies in melanoma patients receiving the immune checkpoint inhibitor pembrolizumab
Source: PLoS One. 2023 Sep 15;18(9):e0290793. doi: 10.1371/journal.pone.0290793 (PMC10503750; doi:10.1371/journal.pone.0290793)
Supplement: S3 Dataset — (XLSX) [file pone.0290793.s005.xlsx]

## Sheet: Sheet1
	Survival (months)	AHALow	AHAHigh
		1
	6.27505	1
	13.24	1
	6.34076	1
	56.2455	0
	45.7652	0
	31.0796	0
	18.6937	1
	9.3633	1			Event=1
	8.96905	1
	5.09232	1
	1.7741	1
	43.334	1
	46.258	1
	19.8108	1
	15.9669	1
	10.776	0
	3.64676	1
	39.9501		0
	65.2802		0
	29.0098		0
	62.0934		0
	9.3633		1
