# Supplementary material for: Levels and in vitro functional effects of circulating anti-hinge antibodies in melanoma patients receiving the immune checkpoint inhibitor pembrolizumab
Source: PLoS One. 2023 Sep 15;18(9):e0290793. doi: 10.1371/journal.pone.0290793 (PMC10503750; doi:10.1371/journal.pone.0290793)
Supplement: S4 Dataset — (XLSX) [file pone.0290793.s006.xlsx]

## Sheet: orig data
					Pambro F(ab)2 + anti-hinge
Coating	Serum	MFI	normalized			MFI	normalized			MFI	normalized			MFI	normalized
nil	nil	2.98	0.0620833		Nil	3.5	0.0729167		H22	24	0.5		3a	3.5	0.0729167
nil	nil	2.96	0.0616667		Nil	3.1	0.0645833		H23	4	0.0833333		5a	15.6	0.325
nil	H30	2.94	0.06125		Con Eve	3.1	0.0645833		H24	12.2	0.254167		6a	3.4	0.0708333
nil	H12	3.1	0.0645833		Con Tony	3.2	0.0666667		H27	28	0.583333		8d	29	0.604167
nil	Heather	3	0.0625		Con Lorna	3.1	0.0645833		H30	42	0.875		10a	3.4	0.0708333
Ritux	nil	84	1.75		Con Krista	3	0.0625		H33	9.2	0.191667		13b	20	0.416667
Ritux	nil	78	1.625		H12	8.3	0.172917		H36	7.7	0.160417		24d	31	0.645833
Pembro	nil	49	1.02083		H18	8.7	0.18125		Heather	38	0.791667		intra	3.4	0.0708333
Pembro	nil	47	0.979167		H20	3.8	0.0791667		Lisa	4	0.0833333		nil	3.5	0.0729167
					H21	25	0.520833		Teagan	5.7	0.11875		PMA	770	16.0417
Pemb-F(ab)2	Nil	3.5	0.0729167
	Nil	3.1	0.0645833
	Con Eve	3.1	0.0645833
	Con Tony	3.2	0.0666667
	Con Lorna	3.1	0.0645833
	Con Krista	3	0.0625
	H12	8.3	0.172917
	H18	8.7	0.18125
	H20	3.8	0.0791667
	H21	25	0.520833
	H22	24	0.5
	H23	4	0.0833333
	H24	12.2	0.254167
	H27	28	0.583333
	H30	42	0.875
	H33	9.2	0.191667
	H36	7.7	0.160417
	Heather	38	0.791667
	Lisa	4	0.0833333
	Teagan	5.7	0.11875
	3a	3.5	0.0729167
	5a	15.6	0.325
	6a	3.4	0.0708333
	8d	29	0.604167
	10a	3.4	0.0708333
	13b	20	0.416667
	24d	31	0.645833
	intra	3.4	0.0708333
	nil	3.5	0.0729167
	PMA	770	16.0417

## Sheet: antihinge from prism
	rel ROS	antihinge
controls	1	0.02
	1.1	0.02
	1	0.03
	1	0.05
	1.3	0.31
	1.9	0.64
adalim pat	2.8	1
	2.9	1.07
	1.3	0.24
	8.4	1.87
	8.1	1.16
	1.3	0.45
	4.1	0.93
	9.4	1.75
	14.1	2.98
	3.1	0.58
	2.6	1.33
mel patients 5	5.3	0.8
8	9.8	1.2
13	6.7	2.3
24	10.4	2
3	1.2	0.2
6	1.1	0.2
10	1.1	0.1

## Sheet: normalised data
			MFI normalized to pembro	MFI normalised to nil	normalised anti hinge Igg	lab code
Coating	Serum	MFI
nil	nil	2.98	0.0620833				nil average MFI		2.97
nil	nil	2.96	0.0616667				pembro average mfi		48
nil	H30	2.94	0.06125	0.989899
nil	H12	3.1	0.0645833	1.04377
nil	Heather	3	0.0625	1.0101
Ritux	nil	84	1.75	28.2828
Ritux	nil	78	1.625	26.2626
Pembro	nil	49	1.02083	16.4983
Pembro	nil	47	0.979167	15.8249
				0
Pemb-F(ab)2	Nil	3.5	0.0729167	1.17845
	Nil	3.1	0.0645833	1.04377
	Con Eve	3.1	0.0645833	1.04377	0.02
	Con Tony	3.2	0.0666667	1.07744	0.02
	Con Lorna	3.1	0.0645833	1.04377	0.03
	Con Krista	3	0.0625	1.0101	0.05
	Lisa	4	0.0833333	1.3468	0.31
	Teagan	5.7	0.11875	1.91919	0.64
	H12	8.3	0.172917	2.79461	1	1
	H18	8.7	0.18125	2.92929	1.07	3
	H20	3.8	0.0791667	1.27946	0.24	4
	H21	25	0.520833	8.41751	1.87	5
	H22	24	0.5	8.08081	1.16	6
	H23	4	0.0833333	1.3468	0.45	7
	H24	12.2	0.254167	4.10774	0.93	8
	H27	28	0.583333	9.42761	1.75	11
	H30	42	0.875	14.1414	2.98	14
	H33	9.2	0.191667	3.09764	0.58	17
	H36	7.7	0.160417	2.59259	1.33	19
	5a	15.6	0.325	5.25253	0.8
	8d	29	0.604167	9.76431	2.3
	13b	20	0.416667	6.73401	3.5
	24d	31	0.645833	10.4377	1.07
	intra	3.4	0.0708333	1.14478
	nil	3.5	0.0729167	1.17845
	PMA	770	16.0417	259.259
	Heather	38	0.791667	12.7946
	3a	3.5	0.0729167	1.17845	0.2
	6a	3.4	0.0708333	1.14478	0.2
	10a	3.4	0.0708333	1.14478	0.1

## Sheet: raw data for paper
Raw data for Fig 4 A								Raw data for Fig 4 B,C
										MFI	MFI normalised to nil	relative antihinge
		MFI		MFI (normalised)				nil		2.975
Complex	serum							Control	#1	3.1	1	0.02
Nil	Nil	2.96	2.98	1	1				#2	3.2	1.1	0.02
Rituximab	Nil	84	78	28.3784	26.1745				#3	3.1	1	0.03
Pembrolizumab	Nil	49	47	16.5541	15.7718				#4	3	1	0.05
pembrolizumab-F(ab)2	Nil	3.5	3.1	1.18243	1.04027				#5	4	1.3	0.31
pembrolizumab-F(ab)2	AHALow	3.1	3.2	1.0473	1.07383				#6	5.7	1.9	0.64
pembrolizumab-F(ab)2	AHAHigh	42	35	14.1892	11.745			Adalimab treated	#1	8.3	2.8	1
									#2	8.7	2.9	1.07
									#3	3.8	1.3	0.24
									#4	25	8.4	1.87
									#5	24	8.1	1.16
									#6	4	1.3	0.45
									#7	12.2	4.1	0.93
									#8	28	9.4	1.75
									#9	42	14.1	2.98
									#10	9.2	3.1	0.58
									#11	7.7	2.6	1.33
								Pembro treated	#1	15.6	5.3	0.8
									#2	29	9.8	1.2
									#3	20	6.7	2.3
									#4	31	10.4	2
									#5	3.5	1.17845	0.2
									#6	3.4	1.14478	0.2
									#7	3.4	1.14478	0.1
