# Supplementary material for: Levels and in vitro functional effects of circulating anti-hinge antibodies in melanoma patients receiving the immune checkpoint inhibitor pembrolizumab
Source: PLoS One. 2023 Sep 15;18(9):e0290793. doi: 10.1371/journal.pone.0290793 (PMC10503750; doi:10.1371/journal.pone.0290793)
Supplement: S5 Dataset — (XLSX) [file pone.0290793.s007.xlsx]

## Sheet: Sheet1
	Raw data Fig 5A
		MFI									MFI (%, normalised to mean of PBS)
		pbs		pembro		pembro-fab2		rituximab			pbs		pembro		pembro-fab2		rituximab
	Nil	66	60	50	49	41	42	1.7	1.8		104.762	95.2381	79.3651	77.7778	65.0794	66.6667	2.69841	2.85714
Serum	AHALow	47	54	38	36	33	31	2	0.3		74.6032	85.7143	60.3175	57.1429	52.381	49.2063	3.1746	0.47619
	AHA+Con	56	55	47	42	11	11	1.3	1.6		88.8889	87.3016	74.6032	66.6667	17.4603	17.4603	2.06349	2.53968
	Raw data Fig 5B
				exp 1			exp 2			exp 3
				Fab	IgG4	Fab/IgG	Fab	IgG4	Fab/IgG	Fab	IgG4	Fab/IgG
	Nil			71	70	1.01	95	100	0.95	74	75	0.99
		#1		78	65	1.2	82	78	1.05128	66	67	0.985075
	AHALow	#2		80	66	1.21212	78	72	1.08333	66	59	1.11864
		#3		71	63	1.12698	73	71	1.02817	61	61	1
		#1		36	64	0.5625	34	72	0.472222	35	60	0.583333
	AHAHigh	#2		22	65	0.338462	21	39	0.538462	24	58	0.413793
		#3		49	64	0.765625	44	72	0.611111	32	60	0.533333
	Raw data Fig 5C
		% specific lysis (PI+)
		pbs		pembro		pembro-fab2		rituximab
	Nil	57	51	45	48	45	47	15	13
Serum	AHALow	48	49	46	43	39	40	13	11
	AHA+Con	53	54	48	49	20	22	12	11
	Raw data Fig 5D
			exp 1			exp 2			exp 3
			Fab	IgG4	Fab/IgG	Fab	IgG4	Fab/IgG	Fab	IgG4	Fab/IgG
	Nil		46.6	53.6	0.869	50.2	52.6	0.954	32.3	29.7	1.08
		#1	44.7	49	0.912245	47.4	48.6	0.975309	32.4	29.5	1.09831
	AHALow	#2	50.2	52	0.965385	53.3	51.1	1.04305	30.8	24.6	1.25203
		#3	47.9	52	0.921154	51.9	47	1.10426	29	29.6	0.97973
		#1	37.7	50.9	0.740668	26.7	45.5	0.586813	19.9	25.3	0.786561
	AHAHigh	#2	40.9	54.4	0.751838	40	51.4	0.77821	17.4	29.9	0.58194
		#3	33.9	46.2	0.733766	29.1	47	0.619149	16.2	25	0.648
