# Supplementary material for: Levels and in vitro functional effects of circulating anti-hinge antibodies in melanoma patients receiving the immune checkpoint inhibitor pembrolizumab
Source: PLoS One. 2023 Sep 15;18(9):e0290793. doi: 10.1371/journal.pone.0290793 (PMC10503750; doi:10.1371/journal.pone.0290793)
Supplement: S6 Dataset — (XLSX) [file pone.0290793.s008.xlsx]

## Sheet: Sheet1
Raw data for Fig 6A
(% PI+)
			% Lysis
			Nil		AHALow		AHA+Con
		+nil	23	25	17	26	14	19
	Antibody	Rituximab	84	88	72	80	68	74
		Rituximab-F(ab)2	17	23	19	17	66	60
Raw data for Fig 6b
(% PI+)			ND	Patients
				A	P
			0	2	5
			2	3	5
			4	1	4
			0	3	5
			2	43	4
			2	0	2
			3		16
			6		0
Raw data for Fig 6C		Antibody	R-F(ab)2	R-F(ab)2	R-F(ab)2	R
(% PI+)		SERUM	AHALow	AHA+Con	AHAIgM	Nil
		exp1	6	46	18	56
		exp2	2	61	35	46
		exp3	3	41	18	63
Raw data for Fig 6D
Optical density readings from C3b ELISA			pembrolizumab					pembrolizumab-F(ab)2
			nil	AHALow	AHAIgm	AHA+Con		nil	AHALow	AHAIgm	AHA+Con
		exp1	0.1	0.15	0.12	0.18		0.1	0.13	0.14	0.42
		exp2	0.2	0.3	0.32	0.27		0.2	0.3	0.22	0.76
		exp3	0.19	0.23	0.26	0.21		0.2	0.22	0.25	0.6
